# Supplementary material for: Constitutive Pleiotrophin Deletion Results in a Phenotype with an Altered Pancreatic Morphology and Function in Old Mice
Source: Int J Mol Sci. 2024 Oct 11;25(20):10960. doi: 10.3390/ijms252010960 (PMC11507919; doi:10.3390/ijms252010960)
Supplement: Supplementary file 1 [file ijms-25-10960-s001.zip]

Archive with 1 entries (1 files):
- ijms-3237671-supplementary.pdf
